# Supplementary material for: Multilocus sequence typing of clinical Burkholderia pseudomallei isolates from Cambodia
Source: PLoS Negl Trop Dis. 2024 Nov 14;18(11):e0012652. doi: 10.1371/journal.pntd.0012652 (PMC11594482; doi:10.1371/journal.pntd.0012652)
Supplement: S2 Table — (XLSX) [file pntd.0012652.s002.xlsx]

## Sheet: Feuil1
S2 table : MLST profiles available on PubMLST database for "country" = "Cambodia" (n=179)
Isolate fields						MLST
id	isolate	country	year	species	source	ace	gltB	gmhD	lepA	lipA	narK	ndh	ST
2	Cam 70	Cambodia		Burkholderia pseudomallei	human	1	1	2	4	1	1	1	2
16	Cam Pus	Cambodia		Burkholderia pseudomallei	unknown	1	2	2	2	5	2	1	14
1125	Soil 2.1	Cambodia	2006	Burkholderia pseudomallei	environmental	1	1	2	2	5	3	3	484
1126	Soil 1.4	Cambodia	2006	Burkholderia pseudomallei	environmental	1	1	3	1	6	4	1	486
1127	Soil C4	Cambodia	2006	Burkholderia thailandensis	environmental	6	10	15	8	9	14	9	361
1128	soil60	Cambodia	1996	Burkholderia pseudomallei	environmental	1	1	11	4	1	29	1	490
1129	13 Pus	Cambodia	1996	Burkholderia pseudomallei	human	1	2	2	2	5	3	1	493
1130	14 T/S	Cambodia	1996	Burkholderia pseudomallei	human	1	2	2	2	5	3	1	493
1131	Soil 3.1	Cambodia	2006	Burkholderia pseudomallei	environmental	1	2	2	3	6	29	1	494
1137	16741-2004	Cambodia	1996	Burkholderia pseudomallei	human	1	4	3	3	1	3	1	499
1138	13918-Pus	Cambodia	1996	Burkholderia pseudomallei	human	3	1	3	2	1	3	1	503
1139	Soil 3.4	Cambodia	2006	Burkholderia pseudomallei	environmental	3	1	6	3	1	4	1	505
1140	Soil 7.3	Cambodia	2006	Burkholderia pseudomallei	environmental	3	1	6	3	5	4	1	506
1142	Soil 8.2	Cambodia	2006	Burkholderia pseudomallei	environmental	3	2	2	1	5	4	6	510
1905	SR-027	Cambodia	2007	Burkholderia pseudomallei	human	1	4	11	1	1	10	1	685
1906	SR-033	Cambodia	2008	Burkholderia pseudomallei	human	1	2	6	2	5	4	1	686
1907	SR-031	Cambodia	2008	Burkholderia pseudomallei	human	1	2	3	1	6	4	1	687
1908	SR-010	Cambodia	2006	Burkholderia pseudomallei	human	3	12	13	2	1	2	3	688
1909	SR-021	Cambodia	2007	Burkholderia pseudomallei	human	1	1	3	1	1	3	1	689
1910	SR-025	Cambodia	2007	Burkholderia pseudomallei	human	1	4	2	3	1	16	1	690
1911	SR-032	Cambodia	2008	Burkholderia pseudomallei	human	1	12	3	3	3	22	3	691
1912	SR-006	Cambodia	2006	Burkholderia pseudomallei	human	1	4	3	2	1	3	1	692
1913	SR-020	Cambodia	2007	Burkholderia pseudomallei	human	3	2	11	1	1	4	6	693
1914	SR-039	Cambodia	2008	Burkholderia pseudomallei	human	3	1	2	1	1	22	1	694
1915	SR-037	Cambodia	2009	Burkholderia pseudomallei	human	1	4	49	4	1	4	1	695
1916	SR-005	Cambodia	2005	Burkholderia pseudomallei	human	1	1	3	2	1	3	1	487
1918	E555	Cambodia	2005	Burkholderia thailandensis	environmental	6	5	9	11	7	20	14	696
2291	CAM1	Cambodia	2008	Burkholderia pseudomallei	human	1	1	4	3	1	3	1	177
2292	CAM2	Cambodia	2008	Burkholderia pseudomallei	human	1	1	4	3	1	3	1	177
2293	CAM3	Cambodia	2008	Burkholderia pseudomallei	human	1	4	12	2	1	3	3	822
2294	CAM4	Cambodia	2008	Burkholderia pseudomallei	human	1	2	3	3	1	1	1	520
2295	CAM5	Cambodia	2008	Burkholderia pseudomallei	human	1	2	3	3	1	1	1	520
2296	CAM6	Cambodia	2008	Burkholderia pseudomallei	human	1	2	3	3	1	1	1	520
2297	CAM7	Cambodia	2008	Burkholderia pseudomallei	human	1	1	4	3	1	3	1	177
2298	CAM8	Cambodia	2008	Burkholderia pseudomallei	human	1	1	4	3	1	3	1	177
2299	CAM9	Cambodia	2008	Burkholderia pseudomallei	human	1	1	4	3	1	3	1	177
2300	CAM10	Cambodia	2008	Burkholderia pseudomallei	human	1	1	3	4	5	22	1	178
2301	CAM11	Cambodia	2008	Burkholderia pseudomallei	human	1	1	4	3	1	3	1	177
2302	CAM12	Cambodia	2008	Burkholderia pseudomallei	human	3	1	11	1	1	22	1	196
2303	CAM14	Cambodia	2008	Burkholderia pseudomallei	human	1	4	3	2	47	1	1	837
2304	CAM15	Cambodia	2009	Burkholderia pseudomallei	human	1	1	2	1	1	3	1	521
2305	CAM16	Cambodia	2009	Burkholderia pseudomallei	human	3	2	3	2	1	3	1	288
2306	CAM17	Cambodia	2008	Burkholderia pseudomallei	human	3	2	3	2	1	3	1	288
2307	CAM18	Cambodia	2008	Burkholderia pseudomallei	human	3	1	11	4	5	2	1	823
2308	CAM19	Cambodia	2008	Burkholderia pseudomallei	human	1	4	2	3	1	4	1	531
2309	CAM20	Cambodia	2008	Burkholderia pseudomallei	human	3	1	11	1	1	22	1	196
2310	CAM21	Cambodia	2008	Burkholderia pseudomallei	human	3	1	3	1	6	3	1	824
2311	CAM22	Cambodia	2008	Burkholderia pseudomallei	human	1	2	2	1	1	3	1	381
2312	CAM23	Cambodia	2008	Burkholderia pseudomallei	human	1	1	3	1	6	3	1	825
2313	CAM25	Cambodia	2008	Burkholderia pseudomallei	human	1	1	3	1	1	10	1	826
2314	CAM26	Cambodia	2008	Burkholderia pseudomallei	human	1	4	28	2	5	4	1	827
2315	CAM27	Cambodia	2008	Burkholderia pseudomallei	human	1	4	3	2	1	10	1	828
2316	CAM28	Cambodia	2008	Burkholderia pseudomallei	human	1	1	3	1	6	10	1	534
2317	CAM29	Cambodia	2008	Burkholderia pseudomallei	human	1	4	12	1	1	2	1	33
2318	CAM30	Cambodia	2008	Burkholderia pseudomallei	human	1	4	12	1	1	2	1	33
2319	CAM31	Cambodia	2008	Burkholderia pseudomallei	human	1	4	2	2	1	2	1	829
2320	CAM32	Cambodia	2008	Burkholderia pseudomallei	human	1	4	2	2	1	2	1	829
2321	CAM33	Cambodia	2008	Burkholderia pseudomallei	human	1	1	13	1	1	4	1	830
2322	CAM34	Cambodia	2008	Burkholderia pseudomallei	human	3	1	11	1	1	22	1	196
2323	CAM35	Cambodia	2008	Burkholderia pseudomallei	human	3	1	11	1	1	3	1	367
2324	CAM36	Cambodia	2008	Burkholderia pseudomallei	human	1	4	12	1	1	4	1	34
2325	CAM37	Cambodia	2008	Burkholderia pseudomallei	human	1	4	12	1	1	4	1	34
2326	CAM38	Cambodia	2008	Burkholderia pseudomallei	human	1	4	12	1	1	4	1	34
2327	CAM39	Cambodia	2008	Burkholderia pseudomallei	human	3	2	11	1	1	3	1	831
2328	CAM41	Cambodia	2008	Burkholderia pseudomallei	human	1	2	3	2	1	22	1	105
2329	CAM42	Cambodia	2008	Burkholderia pseudomallei	human	1	2	28	2	5	3	1	832
2330	CAM43	Cambodia	2008	Burkholderia pseudomallei	human	3	1	2	1	1	3	3	46
2331	CAM44	Cambodia	2008	Burkholderia pseudomallei	human	1	2	12	1	1	4	1	833
2332	CAM45	Cambodia	2008	Burkholderia pseudomallei	human	3	1	11	1	1	3	1	367
2333	CAM46	Cambodia	2009	Burkholderia pseudomallei	human	3	1	6	1	1	29	1	834
2334	CAM47	Cambodia	2009	Burkholderia pseudomallei	human	1	4	28	1	1	4	1	835
2335	CAM48	Cambodia	2009	Burkholderia pseudomallei	human	1	1	2	3	1	2	1	438
2336	CAM50	Cambodia	2009	Burkholderia pseudomallei	human	1	1	2	2	5	4	1	836
2481	CAM13	Cambodia	2008	Burkholderia pseudomallei	human	1	4	2	1	1	4	1	871
2482	CAM24	Cambodia	2008	Burkholderia pseudomallei	human	1	1	3	1	1	10	1	826
2483	CAM40	Cambodia	2008	Burkholderia pseudomallei	human	1	4	12	1	1	2	1	33
2484	CAM49	Cambodia	2009	Burkholderia pseudomallei	human	3	2	11	1	1	3	1	831
2712	SHCH 1	Cambodia	2007	Burkholderia pseudomallei	human	1	1	2	3	8	4	3	169
2713	SHCH 4	Cambodia	2007	Burkholderia pseudomallei	human	3	1	4	1	1	4	1	56
2714	SHCH 14	Cambodia	2007	Burkholderia pseudomallei	human	1	4	3	1	6	1	1	403
2715	SHCH 21	Cambodia	2007	Burkholderia pseudomallei	human	4	1	3	1	1	22	1	909
2716	SHCH 50	Cambodia	2007	Burkholderia pseudomallei	human	3	1	4	1	5	4	1	192
2717	SHCH 51	Cambodia	2007	Burkholderia pseudomallei	human	1	1	2	3	1	1	1	657
2718	SHCH 83	Cambodia	2007	Burkholderia pseudomallei	human	1	1	3	4	5	22	1	178
2719	SHCH 84	Cambodia	2007	Burkholderia pseudomallei	human	1	2	4	2	1	4	1	910
2720	SHCH 85	Cambodia	2007	Burkholderia pseudomallei	human	1	1	3	4	5	22	1	178
2721	SHCH 127	Cambodia	2007	Burkholderia pseudomallei	human	1	1	2	1	1	4	3	911
2722	SHCH 130	Cambodia	2007	Burkholderia pseudomallei	human	1	1	2	1	1	4	3	911
2723	SHCH 159	Cambodia	2008	Burkholderia pseudomallei	human	1	1	6	2	1	1	1	912
2724	SHCH 160	Cambodia	2008	Burkholderia pseudomallei	human	3	1	4	1	1	4	1	56
2725	SHCH 176	Cambodia	2008	Burkholderia pseudomallei	human	1	1	3	4	1	3	1	913
2726	SHCH 204	Cambodia	2008	Burkholderia pseudomallei	human	1	1	3	1	1	10	1	826
2727	SHCH 227	Cambodia	2008	Burkholderia pseudomallei	human	4	2	2	1	1	1	1	914
2728	SHCH 238	Cambodia	2008	Burkholderia pseudomallei	human	1	4	3	1	6	1	1	403
2729	SHCH 254	Cambodia	2008	Burkholderia pseudomallei	human	4	2	28	3	1	4	1	915
2730	SHCH 256	Cambodia	2008	Burkholderia pseudomallei	human	3	2	2	1	1	2	1	219
2731	SHCH 274	Cambodia	2008	Burkholderia pseudomallei	human	3	2	3	1	1	4	1	393
2732	SHCH 275	Cambodia	2008	Burkholderia pseudomallei	human	3	2	3	2	1	3	1	288
2733	SHCH 280	Cambodia	2008	Burkholderia pseudomallei	human	1	4	3	1	1	1	1	916
2734	SHCH 286	Cambodia	2008	Burkholderia pseudomallei	human	1	1	3	1	1	3	1	689
2735	SHCH 316	Cambodia	2008	Burkholderia pseudomallei	human	1	1	3	2	1	3	1	487
2736	SHCH 345	Cambodia	2008	Burkholderia pseudomallei	human	1	4	12	1	1	2	1	33
2737	SHCH 365	Cambodia	2008	Burkholderia pseudomallei	human	1	1	28	1	1	4	1	917
2738	SHCH 369	Cambodia	2008	Burkholderia pseudomallei	human	1	1	4	1	1	3	1	167
2739	SHCH 380	Cambodia	2008	Burkholderia pseudomallei	human	4	1	28	3	1	4	1	918
2740	SHCH 415	Cambodia	2008	Burkholderia pseudomallei	human	3	4	2	1	1	29	1	919
2741	SHCH 423	Cambodia	2008	Burkholderia pseudomallei	human	1	4	2	2	6	16	1	920
2742	SHCH 424	Cambodia	2008	Burkholderia pseudomallei	human	1	4	2	2	6	16	1	920
2743	SHCH 429	Cambodia	2008	Burkholderia pseudomallei	human	1	1	11	4	1	29	1	490
2744	SHCH 443	Cambodia	2008	Burkholderia pseudomallei	human	3	1	2	1	1	3	1	47
2745	SHCH 465	Cambodia	2008	Burkholderia pseudomallei	human	1	4	2	1	6	4	1	921
2746	SHCH 469	Cambodia	2008	Burkholderia pseudomallei	human	3	4	2	4	1	4	6	922
2747	SHCH 475	Cambodia	2008	Burkholderia pseudomallei	human	3	4	2	4	1	4	6	922
2748	SHCH 477	Cambodia	2008	Burkholderia pseudomallei	human	3	4	2	4	1	4	6	922
2749	SHCH 502	Cambodia	2008	Burkholderia pseudomallei	human	3	1	4	1	1	3	1	176
2750	SHCH 538	Cambodia	2008	Burkholderia pseudomallei	human	1	4	12	1	1	1	1	923
2751	SHCH 560	Cambodia	2009	Burkholderia pseudomallei	human	1	26	6	1	5	22	1	924
2752	SHCH 637	Cambodia	2009	Burkholderia pseudomallei	human	1	4	12	2	1	3	3	822
2753	SHCH 675	Cambodia	2009	Burkholderia pseudomallei	human	3	1	2	1	1	3	1	47
2754	SHCH 678	Cambodia	2009	Burkholderia pseudomallei	human	1	1	28	1	1	3	1	925
2755	SHCH 679	Cambodia	2009	Burkholderia pseudomallei	human	3	1	2	1	1	3	1	47
2756	SHCH 690	Cambodia	2009	Burkholderia pseudomallei	human	3	1	2	1	1	3	1	47
2757	SHCH 784	Cambodia	2009	Burkholderia pseudomallei	human	1	1	12	2	1	3	3	926
2758	SHCH 850	Cambodia	2009	Burkholderia pseudomallei	human	1	1	3	4	5	22	1	178
2759	SHCH 899	Cambodia	2009	Burkholderia pseudomallei	human	4	1	55	3	1	4	1	927
2760	SHCH 918	Cambodia	2009	Burkholderia pseudomallei	human	4	1	55	3	1	4	1	927
2761	SHCH 950	Cambodia	2009	Burkholderia pseudomallei	human	1	4	6	1	1	2	1	209
2762	SHCH 953	Cambodia	2009	Burkholderia pseudomallei	human	1	4	3	1	1	62	1	928
2763	SHCH 983	Cambodia	2009	Burkholderia pseudomallei	human	4	4	3	1	1	22	1	929
2764	SHCH 1038	Cambodia	2009	Burkholderia pseudomallei	human	1	1	2	3	5	1	1	898
2765	SHCH 1061	Cambodia	2009	Burkholderia pseudomallei	human	1	2	4	2	1	4	1	910
2766	SHCH 1094	Cambodia	2009	Burkholderia pseudomallei	human	1	4	12	1	1	4	1	34
2767	SHCH 1095	Cambodia	2009	Burkholderia pseudomallei	human	1	4	3	1	1	1	1	916
2768	SHCH 1105	Cambodia	2009	Burkholderia pseudomallei	human	1	4	3	1	1	1	1	916
2769	SHCH 1135	Cambodia	2009	Burkholderia pseudomallei	human	1	1	3	2	5	1	1	930
2770	SHCH 1139	Cambodia	2009	Burkholderia pseudomallei	human	3	1	3	4	5	2	1	931
2771	SHCH 1198	Cambodia	2009	Burkholderia pseudomallei	human	1	1	3	3	6	2	1	932
2772	SHCH 1208	Cambodia	2009	Burkholderia pseudomallei	human	1	4	12	1	1	2	1	33
2773	SHCH 1268	Cambodia	2009	Burkholderia pseudomallei	human	1	4	12	2	1	3	1	933
2774	SHCH 1288	Cambodia	2009	Burkholderia pseudomallei	human	3	2	3	2	1	3	1	288
2775	SHCH 1300	Cambodia	2009	Burkholderia pseudomallei	human	1	4	6	3	1	2	1	934
2776	SHCH 1345	Cambodia	2009	Burkholderia pseudomallei	human	1	1	3	1	5	4	1	935
2777	SHCH 1352	Cambodia	2009	Burkholderia pseudomallei	human	1	4	28	3	47	1	1	936
2778	SHCH 1356	Cambodia	2009	Burkholderia pseudomallei	human	1	4	28	3	47	1	1	936
2779	SHCH 1357	Cambodia	2009	Burkholderia pseudomallei	human	1	1	4	3	1	3	1	177
2780	SHCH 1569	Cambodia	2010	Burkholderia pseudomallei	human	3	1	3	3	1	3	1	937
2781	SHCH 1644	Cambodia	2010	Burkholderia pseudomallei	human	3	1	3	4	5	2	1	931
2782	SHCH 1704	Cambodia	2010	Burkholderia pseudomallei	human	1	4	37	4	1	2	1	938
2783	SHCH 1722	Cambodia	2010	Burkholderia pseudomallei	human	1	4	3	2	1	4	1	874
2784	SHCH 1789	Cambodia	2010	Burkholderia pseudomallei	human	3	1	3	4	5	29	1	939
2785	SHCH 1991	Cambodia	2010	Burkholderia pseudomallei	human	1	2	2	2	1	3	1	15
2786	SHCH 2015	Cambodia	2010	Burkholderia pseudomallei	human	4	4	55	2	1	4	1	940
2787	SHCH 2084	Cambodia	2010	Burkholderia pseudomallei	human	1	4	3	2	6	4	1	941
2788	SHCH 2118	Cambodia	2010	Burkholderia pseudomallei	human	1	1	6	2	1	63	1	942
2789	SHCH 2172	Cambodia	2010	Burkholderia pseudomallei	human	1	1	28	3	6	1	1	943
2790	SHCH 2173	Cambodia	2010	Burkholderia pseudomallei	human	1	1	28	3	6	1	1	943
2791	SHCH 2174	Cambodia	2010	Burkholderia pseudomallei	human	4	4	3	1	1	22	1	929
2792	SHCH 2241	Cambodia	2010	Burkholderia pseudomallei	human	4	1	3	3	1	42	3	945
2793	SHCH 2252	Cambodia	2010	Burkholderia pseudomallei	human	1	1	3	1	1	1	1	206
2794	SHCH 2293	Cambodia	2010	Burkholderia pseudomallei	human	1	1	28	2	5	3	1	946
2795	SHCH 2317	Cambodia	2010	Burkholderia pseudomallei	human	1	4	2	2	5	4	1	947
2796	SHCH 2425	Cambodia	2010	Burkholderia pseudomallei	human	1	4	2	2	5	4	1	947
2797	SHCH 2430	Cambodia	2010	Burkholderia pseudomallei	human	4	4	3	2	1	22	1	849
2798	SHCH 2479	Cambodia	2010	Burkholderia pseudomallei	human	1	4	2	2	5	4	1	947
3319	CAM2011	Cambodia	2011	Burkholderia pseudomallei	human	1	1	2	2	1	3	1	653
6726	MBL16-01	Cambodia	2016	Burkholderia pseudomallei	human	1	4	12	1	6	4	1	2064
6727	MBL16-02	Cambodia	2016	Burkholderia pseudomallei	human	1	4	12	1	1	4	1	34
6728	MBL16-03	Cambodia	2016	Burkholderia pseudomallei	human	1	2	2	1	1	3	1	381
6729	MBL16-04	Cambodia	2016	Burkholderia pseudomallei	human	3	4	3	3	1	4	1	1858
6730	MBL16-05	Cambodia	2016	Burkholderia pseudomallei	human	3	1	3	1	1	4	1	211
6731	MBL16-06	Cambodia	2016	Burkholderia pseudomallei	human	3	1	3	3	1	2	1	54
6732	MBL17-07	Cambodia	2017	Burkholderia pseudomallei	human	1	2	3	2	1	4	3	2065
6733	MBL17-08	Cambodia	2017	Burkholderia pseudomallei	human	1	1	3	4	5	22	1	178
6734	MBL17-09	Cambodia	2017	Burkholderia pseudomallei	human	1	4	2	3	1	4	1	531
6735	MBL17-10	Cambodia	2017	Burkholderia pseudomallei	human	1	1	4	1	1	4	1	99
6736	MBL17-11	Cambodia	2017	Burkholderia pseudomallei	human	3	4	11	4	5	4	1	1359
6737	MBL17-12	Cambodia	2017	Burkholderia pseudomallei	human	3	1	11	1	1	22	1	196
6738	MBL19-13	Cambodia	2019	Burkholderia pseudomallei	human	4	1	11	2	1	1	1	2066
6739	MBL20-14	Cambodia	2020	Burkholderia pseudomallei	human	1	1	2	3	1	2	1	438
